# Supplementary material for: Gymnosperm Resprouting—A Review
Source: Plants (Basel). 2021 Nov 23;10(12):2551. doi: 10.3390/plants10122551 (PMC8705048; doi:10.3390/plants10122551)
Supplement: Supplementary file 1 [file plants-10-02551-s001.zip]

Archive with 4 entries (3 files):
- Supplementary plants-1387177/Table S1 quotes.pdf
- Supplementary plants-1387177/Table S2 gymnosperms.pdf
- Supplementary plants-1387177/Table S3 Pinus.pdf
- Supplementary plants-1387177/
